# Supplementary material for: Mental Health Symptoms Among Chinese College Students Following the Lifting of COVID-19 Restrictions: A Serial Cross-Sectional Study in Guangdong Province, China
Source: Healthcare (Basel). 2026 Jan 29;14(3):339. doi: 10.3390/healthcare14030339 (PMC12896657; doi:10.3390/healthcare14030339)
Supplement: Supplementary file 1 [file healthcare-14-00339-s001.zip]

Archive with 1 entries (1 files):
- healthcare-4073373-supplementary.pdf
